# Supplementary material for: Goals of Care, Critical Care Utilization and Clinical Outcomes in Obese Patients Admitted under General Medicine
Source: J Clin Med. 2022 Dec 7;11(24):7267. doi: 10.3390/jcm11247267 (PMC9786344; doi:10.3390/jcm11247267)
Supplement: Supplementary file 1 [file jcm-11-07267-s001.zip]

Archive with 3 entries (3 files):
- Table S1.pdf
- Table S2.pdf
- Figure S1 (2).pdf
